# Supplementary material for: Annotation and analysis of the mitochondrial genome of Coniothyrium glycines, causal agent of red leaf blotch of soybean, reveals an abundance of homing endonucleases
Source: PLoS One. 2018 Nov 7;13(11):e0207062. doi: 10.1371/journal.pone.0207062 (PMC6221350; doi:10.1371/journal.pone.0207062)
Supplement: S3 Table — (XLSX) [file pone.0207062.s003.xlsx]

## Sheet: Table3
Table 3. Codon usage in twelve protein-coding mitochondrial genes of Coniothyrium glycines
AAa	Codon	tRNA	Occurrence	% usage		AA	Codon	tRNA	Occurrence	% usage		AA	Codon	tRNA	Occurrence	% usage
Ala	GCG		20	0.424088		Lys	AAA	+	112	2.37489		Ser	AGT		148	3.13825
Ala	GCA	+	94	1.99321		Leu	TTG		41	0.869381		Ser	AGC	+	29	0.614928
Ala	GCT		164	3.47752		Leu	TTA	+	454	9.6268		Ser	TCG		10	0.212044
Ala	GCC		20	0.424088		Leu	CTG		11	0.233249		Ser	TCA	+	96	2.03562
Cys	TGT		30	0.636132		Leu	CTA	+	66	1.39949		Ser	TCT		146	3.09584
Cys	TGC	+	0	0		Leu	CTT		84	1.78117		Ser	TCC		18	0.381679
Asp	GAT		134	2.84139		Leu	CTC		0	0		Thr	ACG		16	0.339271
Asp	GAC	+	24	0.508906		Met	ATG	+++	120	2.54453		Thr	ACA	+	124	2.62935
Glu	GAG		38	0.805768		Asn	AAT		157	3.32909		Thr	ACT		109	2.31128
Glu	GAA	+	117	2.48092		Asn	AAC	+	51	1.08142		Thr	ACC		15	0.318066
Phe	TTT	+++	273	5.7888		Pro	CCG		6	0.127226		Val	GTG		23	0.487701
Phe	TTC	+	106	2.24767		Pro	CCA	+	49	1.03902		Val	GTA	++	144	3.05344
Gly	GGG		37	0.784563		Pro	CCT		112	2.37489		Val	GTT		142	3.01103
Gly	GGA	+	106	2.24767		Pro	CCC		6	0.127226		Val	GTC		10	0.212044
Gly	GGT		155	3.28668		Gln	CAG		15	0.318066		Trp	TGG		3	0.0636132
Gly	GGC		2	0.0424088		Gln	CAA	+	80	1.69635		Trp	TGA	+	60	1.27226
His	CAT		66	1.39949		Arg	AGG		4	0.0848176		Tyr	TAT		157	3.32909
His	CAC	+	23	0.487701		Arg	AGA	+	89	1.88719		Tyr	TAC	+	66	1.39949
Ile	ATA		257	5.44953		Arg	CGG		0	0		Stop	TAG		4	0.0848176
Ile	ATT	+	183	3.88041		Arg	CGA		2	0.0424088		Stop	TAA		7	0.148431
Ile	ATC	+	49	1.03902		Arg	CGT	+	16	0.339271
Lys	AAG		16	0.339271		Arg	CGC		0	0
aAmino Acid
+ Presence and number of tRNA genes. The number of plus signs corresponds to frequency of the respective tRNA gene.

## Sheet: Table3 (2)
S3 Table. Codon usage in twelve protein-coding mitochondrial genes of Coniothyrium glycines
AAa	Codon	tRNA	Occurrence	% usage		AA	Codon	tRNA	Occurrence	% usage		AA	Codon	tRNA	Occurrence	% usage
Ala	GCG		20	0.424088		Lys	AAA	+	112	2.37489		Ser	AGT		148	3.13825
Ala	GCA	+	94	1.99321		Leu	TTG		41	0.869381		Ser	AGC	+	29	0.614928
Ala	GCT		164	3.47752		Leu	TTA	+	454	9.6268		Ser	TCG		10	0.212044
Ala	GCC		20	0.424088		Leu	CTG		11	0.233249		Ser	TCA	+	96	2.03562
Cys	TGT		30	0.636132		Leu	CTA	+	66	1.39949		Ser	TCT		146	3.09584
Cys	TGC	+	0	0		Leu	CTT		84	1.78117		Ser	TCC		18	0.381679
Asp	GAT		134	2.84139		Leu	CTC		0	0		Thr	ACG		16	0.339271
Asp	GAC	+	24	0.508906		Met	ATG	+++	120	2.54453		Thr	ACA	+	124	2.62935
Glu	GAG		38	0.805768		Asn	AAT		157	3.32909		Thr	ACT		109	2.31128
Glu	GAA	+	117	2.48092		Asn	AAC	+	51	1.08142		Thr	ACC		15	0.318066
Phe	TTT	+++	273	5.7888		Pro	CCG		6	0.127226		Val	GTG		23	0.487701
Phe	TTC	+	106	2.24767		Pro	CCA	+	49	1.03902		Val	GTA	++	144	3.05344
Gly	GGG		37	0.784563		Pro	CCT		112	2.37489		Val	GTT		142	3.01103
Gly	GGA	+	106	2.24767		Pro	CCC		6	0.127226		Val	GTC		10	0.212044
Gly	GGT		155	3.28668		Gln	CAG		15	0.318066		Trp	TGG		3	0.0636132
Gly	GGC		2	0.0424088		Gln	CAA	+	80	1.69635		Trp	TGA	+	60	1.27226
His	CAT		66	1.39949		Arg	AGG		4	0.0848176		Tyr	TAT		157	3.32909
His	CAC	+	23	0.487701		Arg	AGA	+	89	1.88719		Tyr	TAC	+	66	1.39949
Ile	ATA		257	5.44953		Arg	CGG		0	0		Stop	TAG		4	0.0848176
Ile	ATT	+	183	3.88041		Arg	CGA		2	0.0424088		Stop	TAA		7	0.148431
Ile	ATC	+	49	1.03902		Arg	CGT	+	16	0.339271
Lys	AAG		16	0.339271		Arg	CGC		0	0
aAmino Acid
+ Presence and number of tRNA genes. The number of plus signs corresponds to occurrence of the respective tRNA gene.
