# Supplementary material for: Annotation and analysis of the mitochondrial genome of Coniothyrium glycines, causal agent of red leaf blotch of soybean, reveals an abundance of homing endonucleases
Source: PLoS One. 2018 Nov 7;13(11):e0207062. doi: 10.1371/journal.pone.0207062 (PMC6221350; doi:10.1371/journal.pone.0207062)
Supplement: S4 Table — (XLSX) [file pone.0207062.s004.xlsx]

## Sheet: S3_Table
S4 Table. Gene order of the fungal mt genomes used for comparative genomics and phylogenetic analysis.
Coniothyrium glycines	Didymella pinodes	Shiraia bambusicola	Parastagonospora nodorum	Pithomyces chartarum	Stemphylium lycopersici	Bipolaris cookei	Zasmidium cellare	Zymoseptoria tritici (Mycosphaerella graminicola)	Arthroderma otae (Microsporum canis)	Aspergillus niger	Beauveria bassiana	Cladophialophora bantiana	Glarea lozoyensis	Hypocrea jecorina	Lecanicillium saksenae	Metarhizium anisopliae	Peltigera dolichorrhiza	Penicillium polonicum	Pseudogymnoascus pannorum	Talaromyces marneffei (Penicillium marneffei)	Pyronema omphalodes	Trichophyton rubrum	Verticillium dahliae	Phialocephala subalpina	Botryotinia fuckeliana	Epichloe typhina	Sclerotinia borealis
	NC_029396	NC_026869	NC_009746	KY792993	KX453765	MF784482	NC_030334	NC_010222	NC_012832	NC_007445	NC_010652	NC_030600	KF169905	NC_003388	NC_028330	NC_008068	NC_031804	NC_030172	NC_027422	NC_005256	NC_029745	NC_012824	NC_008248	NC_015789	KC832409	NC_032063	NC_025200
98533	55973	39030	49761	68926	75911	135790	23743	43964	23943	31103	29961	26821	45038	42130	25919	24673	51156	28192	26918	35438	191189	26985	27184	43742	82212	84630	203051
rnl	rnl*	rnl	rnl	rnl	rnl	rnl	rnl*	rnl	rnl	rnl	rnl	rnl	rnl	rnl	rnl	rnl	rnl	rnl	rnl	rnl	rnl	rnl	rnl	rnl	rnl	rnl	rnl
tRNA-Thr	tRNA-Pro*	tRNA-Thr	tRNA-Thr	tRNA-Thr	tRNA-Thr	tRNA-Thr	tRNA-Gly	tRNA-Met	rps5	rps5	rps3	rps5	rps3	rps5	rps3	rps3	rps3	rps3	rps3	rps3	rps5	rps5	rps3	tRNA-Thr	rps3	rps3	rps3
tRNA-Met	tRNA-Ser*	tRNA-Met	tRNA-Met	tRNA-Met	tRNA-Met	tRNA-Met	RNA-Asp	tRNA-Leu	tRNA-Thr	tRNA-Thr	tRNA-Thr	tRNA-Thr	tRNA-Thr	tRNA-Thr	tRNA-Thr	tRNA-Thr	tRNA-Thr	tRNA-Thr	tRNA-Thr	tRNA-Thr	tRNA-Thr	tRNA-Thr	tRNA-Thr	tRNA-Glu	tRNA-Thr	tRNA-Thr	tRNA-Thr
tRNA-Met	tRNA-Arg*	tRNA-Met	tRNA-Met	tRNA-Met	tRNA-Met	tRNA-Met	tRNA-Ser	tRNA-Glu	tRNA-Glu	tRNA-Glu	tRNA-Glu	tRNA-Glu	tRNA-Glu	tRNA-Glu	tRNA-Glu	tRNA-Glu	tRNA-Glu	tRNA-Glu	tRNA-Glu	tRNA-Glu	tRNA-Glu	tRNA-Glu	tRNA-Glu	tRNA-Met	tRNA-Glu	tRNA-Glu	tRNA-Glu
tRNA-Glu	tRNA-Ile*	tRNA-Glu	tRNA-Glu	tRNA-Leu	tRNA-Glu	tRNA-Glu	tRNA-Trp	tRNA-Ala	tRNA-Val	tRNA-Val	tRNA-Met	tRNA-Met	tRNA-Met	tRNA-Met	tRNA-Met	tRNA-Met	tRNA-Met	tRNA-Val	tRNA-Met	tRNA-Val	tRNA-Met	tRNA-Val	tRNA-Met	tRNA-Met	tRNA-Met	tRNA-Met	tRNA-Met
tRNA-Ala	tRNA-Trp*	tRNA-Ala	tRNA-Ala	tRNA-Glu	tRNA-Ala	tRNA-Ala	tRNA-Ile	tRNA-Phe	tRNA-Met	tRNA-Met	tRNA-Met	tRNA-Val	tRNA-Met	tRNA-Met	tRNA-Met	tRNA-Met	tRNA-Met	tRNA-Met	tRNA-Leu	tRNA-Met	tRNA-Met	tRNA-Met	tRNA-Met	tRNA-Leu	tRNA-Met	tRNA-Met	tRNA-Met
tRNA-Phe	tRNA-Ser*	tRNA-Phe	tRNA-Phe	tRNA-Ala	tRNA-Phe	tRNA-Phe	tRNA-Ser	tRNA-Leu	tRNA-Met	tRNA-Met	tRNA-Leu	tRNA-His	tRNA-Leu	tRNA-Leu	tRNA-Leu	tRNA-Leu	tRNA-Leu	tRNA-Met	tRNA-Ala	tRNA-Met	tRNA-Leu	tRNA-Met	tRNA-Leu	tRNA-Ala	tRNA-Leu	tRNA-Leu	tRNA-Leu
tRNA-Leu	tRNA-Asp*	RNA-Leu	tRNA-Leu	tRNA-Phe	tRNA-Leu	tRNA-Leu	tRNA-Ala	tRNA-Tyr	tRNA-Leu	tRNA-Leu	tRNA-Ala	tRNA-Asn	tRNA-Ala	tRNA-Ala	tRNA-Ala	tRNA-Ala	tRNA-Ala	tRNA-Leu	tRNA-Phe	tRNA-Leu	tRNA-Ala	tRNA-Leu	tRNA-Ala	tRNA-Phe	tRNA-Ala	tRNA-Ala	tRNA-Phe
tRNA-Gln	tRNA-Val*	tRNA-Gln	tRNA-Gln	tRNA-Leu	tRNA-Gln	tRNA-Gln	rns	tRNA-Gln	tRNA-Ala	tRNA-Ala	tRNA-Phe	tRNA-Met	tRNA-Phe	tRNA-Phe	tRNA-Phe	tRNA-Phe	tRNA-Phe	tRNA-Ala	tRNA-Leu	tRNA-Ala	tRNA-Phe	tRNA-Ala	tRNA-Phe	tRNA-Leu	tRNA-Phe	tRNA-Phe	tRNA-Leu
tRNA-His	nad6*	tRNA-His	tRNA-His	tRNA-Gln	tRNA-His	tRNA-His	tRNA-Tyr	tRNA-Met	tRNA-Phe	tRNA-Phe	tRNA-Lys	tRNA-Arg	tRNA-Leu	tRNA-Lys	tRNA-Lys	tRNA-Lys	tRNA-Leu	tRNA-Phe	tRNA-Gln	tRNA-Phe	tRNA-Leu	tRNA-Phe	tRNA-Leu	tRNA-Gln	tRNA-Leu	tRNA-Lys	tRNA-Gln
tRNA-Met	tRNA-Asn*	tRNA-Met	tRNA-Met	tRNA-His	tRNA-Met	tRNA-Met	tRNA-Asn	tRNA-His	tRNA-Leu	tRNA-Leu	tRNA-Leu	tRNA-Leu	tRNA-Gln	tRNA-Leu	tRNA-Leu	tRNA-Leu	tRNA-Gln	tRNA-Leu	tRNA-His	tRNA-Leu	rps3	tRNA-Leu	tRNA-Gln	tRNA-His	tRNA-Gln	tRNA-Leu	tRNA-His
atp6	tRNA-Tyr*	atp6	cob	tRNA-Met	tRNA-Asn	tRNA-Leu	tRNA-Arg	tRNA-Arg	tRNA-Gln	tRNA-Gln	tRNA-Gln	tRNA-Ala	tRNA-His	tRNA-Gln	tRNA-Gln	tRNA-Gln	tRNA-His	tRNA-Gln	tRNA-Met	tRNA-Gln	tRNA-Arg	tRNA-Gln	tRNA-His	tRNA-Met	tRNA-His	tRNA-Gln	tRNA-Met
tRNA-Cys	tRNA-Leu*	tRNA-Cys	atp6	rps3	tRNA-Leu	atp6	tRNA-Cys	tRNA-Met	tRNA-Met	tRNA-Met	tRNA-His	tRNA-Phe	tRNA-Met	tRNA-His	tRNA-His	tRNA-His	tRNA-Ile	tRNA-Met	nad2	tRNA-Met	tRNA-Gln	tRNA-Met	tRNA-Met	nad2	tRNA-Met	tRNA-His	tRNA-Cys
tRNA-Phe	rns*	nad1	tRNA-Val	nad2	atp6	tRNA-Cys	tRNA-Arg	cox3	tRNA-His	tRNA-His	tRNA-Met	tRNA-Leu	tRNA-Asn	nad2	tRNA-Met	tRNA-Met	nad2	cox1	nad3	tRNA-His	nad1	tRNA-His	nad2	nad3	cox1	tRNA-Met	cox1
cox1*	tRNA-Arg*	nad4*	tRNA-Cys	nad3	tRNA-Cys	tRNA-Asn	tRNA-Thr	nad1	cox1	cox1	nad2	tRNA-Gln	tRNA-Arg	tRNA-Met	nad2	nad2	nad3	tRNA-His	nad4	cox1	nad4	cox1	nad3	cox2	nad4L	nad2	nad4
cox2*	cox3	cob*	cox1 & 2	nad1	nad2	cob	tRNA-Met	tRNA-Asn	tRNA-Arg	atp9	nad3	atp9	tRNA-Lys	nad3	nad3	nad3	nad4L	atp9	cox2	tRNA-Pro	tRNA-Arg	tRNA-Arg	tRNA-Ile	rps3	cob	nad3	cob
rps	tRNA-Cys	nad5*	rps3	nad5*	nad3	tRNA-Gly	tRNA-Met	tRNA-Arg	tRNA-Arg	nad3	atp9	cob	tRNA-Gly	atp9	atp9	atp9	nad5	nad3	tRNA-Gly	nad3	atp9	tRNA-Arg	tRNA-Ser	n-acetyl-transferase	atp9	atp9	tRNA-Arg
nad5*	cox1 & 2 polyprotein	nad4L*	nad4 like	nad4L*	cox3	nad4	cox2	tRNA-Cys	tRNA-Asn	cox2	cox2	nad3	tRNA-Arg	cox2	cox2	cox2	nad4L	tRNA-Asp	cox1	cox2	nad2	tRNA-Asn	tRNA-Arg	nad4L	tRNA-Arg	cox2	nad1
nad4L*	cob	tRNA-Val*	nad1*	tRNA-Arg*	rps3	nad4L	nad1	tRNA-Arg	atp9	tRNA-Arg	tRNA-Arg	cox1	cob	tRNA-Arg	tRNA-Arg	tRNA-Arg	nad1	cox2	atp8	nad4L	nad3	atp9	nad1	nad5	tRNA-Ile*	tRNA-Arg	atp8
tRNA-Phe*	rps	tRNA-Met*	nad5*	cob*	nad1*	nad5	nad4L	tRNA-Lys	cox2	nad4L	nad4L	atp8	tRNA-Phe	nad4L	nad4L	nad4L	cox1	tRNA-Arg	nad4L	nad5	tRNA-Val	cox2	nad4	cob	nad1	nad4L	atp6
cob*	nad1	tRNA-Hos*	nad4L*	rnpB*	nad5*	nad1	nad5	cox1	nad4L	nad5	nad5	atp6	nad4L	nad5	nad5	nad5	cob	nad4L	nad5	nad2	cob	nad4L	atp8	cox1	atp8	nad5	atp9
tRNA-Val*	nad5*	tRNA-Gln*	nad3*	cox3*	nad4L*	rps3*	nad3*	nad5*	nad5	nad2	cob	rns	nad5	cob	cob	cob	cox2	nad5	tRNA-Gly	atp9	tRNA-Cys	nad5	atp6	tRNA-Ser	atp6	cob	tRNA-Lys
nad1*	nad4L*	nad3*	nad2*	atp6*	tRNA-Asn*	cox3*	nad2*	nad4L*	nad2	cob	tRNA-Cys	nad6	tRNA-Phe	tRNA-Cys	tRNA-Cys	tRNA-Cys	rnpB	nad2	cob	tRNA-Asn	tRNA-His	nad2	rns	tRNA-Cys	tRNA-Lys	tRNA-Cys	tRNA-Gly
nad4*	nad3*	nad2*	cox3*	nad4*	nad4L*	nad3*	cob*	nad4*	cob	nad1	cox1	tRNA-Lys	cox2	cox1	cox1	cox1	tRNA-Cys	cob	tRNA-Cys	cob	tRNA-Met	cob	tRNA-Tyr	atp9	tRNA-Gly	cox1	tRNA-Asp
tRNA-Phe*	nad2*	cox3*	tRNA-Arg	cox1&2*	cob*	nad2*	nad4*	nad6*	nad3	nad4	tRNA-Arg	tRNA-Tyr	cox1	tRNA-Arg	tRNA-Arg	tRNA-Arg	tRNA-Trp	tRNA-Cys	nad1	tRNA-Cys	cox1	nad3	tRNA-Asn	tRNA-Arg	tRNA-Asp	nad1	tRNA-Ser
nad3*	nad4*	rps3*	tRNA-Arg	tRNA-Cys*	cox2*	tRNA-Asn*	cox3*	nad3*	tRNA-Cys	tRNA-Arg	nad1	tRNA-Arg	tRNA-Ile	nad1	nad1	nad1	atp9	nad1	tRNA-Arg	nad1	atp8	tRNA-Cys	cox3	nad1	tRNA-Ser	nad4	tRNA-Trp
nad2*	atp6*	tRNA-Lys*	rns	tRNA-Arg	cox1*	cox2*	atp6*	nad2*	nad1	tRNA-Asn	nad4L	tRNA-Met	nad2	nad4	nad4L	nad4	tRNA-Arg	nad4	atp6	nad4	atp6	nad1	tRNA-Lys	tRNA-Gly	nad2	atp8	nad2
cox3*	tRNA-Met*	tRNA-Val*	tRNA-Leu	rns	tRNA-Arg	cox1*	atp8*	atp9*	nad4L	atp8	atp8	tRNA-Pro	nad3	tRNA-OTHER	atp8	atp8	atp8	tRNA-Arg	rns	tRNA-Arg	rns	nad4L	tRNA-Gly	nad4	nad3	atp6	nad3
tRNA-Ile	tRNA-His*	tRNA-Asn*	tRNA-Tyr	tRNA-Tyr	tRNA-Arg	tRNA-Arg	nad6*	tRNA-Met*	atp6	atp6	atp6	tRNA-Gly	tRNA-Ile	atp8	atp6	atp6	atp6	tRNA-Asn	tRNA-Tyr	atp8	tRNA-Tyr	atp6	tRNA-Asp	atp8	cox2	rns	cox2
tRNA-Arg	trna-Gln*	tRNA-Tyr*	tRNA-Asn	tRNA-Asn	rns	tRNA-Arg	cox1*	tRNA-Thr	rns	tRNA-Gly	rns	tRNA-Asp	atp8	atp6	rns	rns	rns	atp8	tRNA-Met	atp6	tRNA-Asn	rns	tRNA-Ser	atp6	nad4L	tRNA-Tyr	nad4L
rns	tRNA-Leu*	tRNA-Lys*	nad6	nad6	tRNA-Leu	rns	tRNA-Lys*	cox2*	tRNA-Tyr	rns	tRNA-Tyr	tRNA-Ser	atp6	rns	tRNA-Tyr	tRNA-Tyr	tRNA-Tyr	atp6	tRNA-Asn	tRNA-Asn	nad6	tRNA-Tyr	nad6	rns	nad5	tRNA-Asp	nad5
tRNA-Leu	tRNA-Phe*	rns*	tRNA-Val	tRNA-Val	tRNA-Tyr	tRNA-Leu	tRNA-Pro*	cob*	nad6	tRNA-Tyr	tRNA-Asp	tRNA-Ile	tRNA-Cys	tRNA-Tyr	tRNA-Asp	tRNA-Asp	tRNA-Tyr	rns	tRNA-Arg	rns	cox3	nad6	tRNA-Val	tRNA-Tyr	rns	tRNA-Ser	rns
tRNA-Tyr	tRNA-Ala*	tRNA-Arg*	tRNA-Lys	tRNA-Lys	nad6	tRNA-Tyr	atp9*	tRNA-Val*	cox3	nad6	tRNA-Ser	nad4	nad1	tRNA-Asp	tRNA-Ser	tRNA-Ser	tRNA-Asn	tRNA-Tyr	nad6	tRNA-Tyr	cox2	cox3	tRNA-Trp	tRNA-Asx	tRNA-Tyr	tRNA-Asn	tRNA-Arg
tRNA-Asn	tRNA-Glu*	cox1	tRNA-Gly	tRNA-Gly	tRNA-Val	tRNA-Asn	tRNA-Val*	rns*	atp8	cox3	tRNA-Asn	cox2	nad4	tRNA-Ser	tRNA-Asn	tRNA-Asn	tRNA-Arg	nad6	tRNA-Val	nad6	nad4L	atp8	atp9	tRNA-Arg	tRNA-Asn	cox3	tRNA-Tyr
nad6	tRNA-Met*	cox2	tRNA-Asp	tRNA-Asp	tRNA-Lys	nad6	tRNA-Met*	atp6*	tRNA-Lys	tRNA-Lys	cox3	nad4L	rns	tRNA-Asn	tRNA-Gln	cox3	nad6	cox3	cox3	cox3	nad5	tRNA-Lys	cox2	nad6	tRNA-Arg	tRNA-Gly	tRNA-Asn
tRNA-Val	tRNA-Thr*	tRNA-Asn	tRNA-Ser	tRNA-Ser	tRNA-Gly	tRNA-Val	tRMA-His*	atp8*	tRNA-Gly	tRNA-Gly	tRNA-Gly	nad5	tRNA-Tyr	cox3	cox3	tRNA-Gly	tRNA-Lys	tRNA-Lys	tRNA-Lys	tRNA-Arg	tRNA-Lys	tRNA-Gly	tRNA-Arg	tRNA-Asx	nad6	nad6	tRNA-Arg
tRNA-Lys		nad6	tRNA-Trp	tRNA-Trp	tRNA-Asp	tRNA-Lys	tRNA-Gln*	tRNA-Gly	tRNA-Asp	tRNA-Asp	nad6	nad1	tRNA-Asn	tRNA-Gly	tRNA-Gly	nad6	tRNA-Val	tRNA-Gly	tRNA-Gly	tRNA-Lys	tRNA-Gly	tRNA-Asp	nad4L	tRNA-Val	tRNA-Val	tRNA-Val	nad6
tRNA-Gly		tRNA-Val	tRNA-Ile	tRNA-Ile	tRNA-Ser	tRNA-Gly	tRNA-Leu*	tRNA-Asp	tRNA-Ser	tRNA-Ser	tRNA-Val	nad2	tRNA-Arg	nad6	nad6	tRNA-Leu	cox3	tRNA-Gly	tRNA-Asp	tRNA-Gly	tRNA-Asp	tRNA-Ser	nad5	cox3	cox3	tRNA-Ile	tRNA-Val
tRNA-Asp		tRNA-Gly	tRNA-Arg	tRNA-Arg	tRNA-Trp	tRNA-Asp	tRNA-Phe*	tRNA-Ser	tRNA-Ile	tRNA-Trp	tRNA-Ile	cox3	nad6	tRNA-Val	tRNA-Val	tRNA-Ile	tRNA-Gly	tRNA-Asp	tRNA-Ser	tRNA-Gly	tRNA-Ser	tRNA-Ile	cob	tRNA-Lys	tRNA-Arg	tRNA-Ser	cox3
tRNA-Ser		tRNA-Asp	tRNA-Ser	tRNA-Ser	tRNA-Ile	tRNA-Ser	tRNA-Glu*	tRNA-Trp	tRNA-Trp	tRNA-Ile	tRNA-Ser		tRNA-Val	tRNA-Ile	tRNA-Ile	tRNA-Ser	tRNA-Asp	tRNA-Ser	tRNA-Trp	tRNA-Asp	tRNA-Trp	tRNA-Trp	tRNA-Pro	tRNA-Gly	tRNA-Lys	tRNA-Trp	tRNA-Arg
tRNA-Trp		tRNA-Ser	tRNA-Pro	tRNA-Pro	tRNA-Arg	tRNA-Trp	tRNA-Leu*	tRNA-Ile	tRNA-Ser	tRNA-Ser	tRNA-Trp		cox3	tRNA-Ser	tRNA-Ser	tRNA-Trp	tRNA-Ser	tRNA-Trp	tRNA-Ile	tRNA-Ser	tRNA-Ile	tRNA-Ser	cox1	tRNA-Asx	tRNA-Gly	tRNA-Pro	tRNA-Lys
tRNA-Ile		tRNA-Trp			tRNA-Ser	tRNA-Ile		tRNA-Ser	tRNA-Pro	tRNA-Pro	tRNA-Pro		tRNA-Lys	tRNA-Trp	tRNA-Trp		tRNA-Ile	tRNA-Ile	tRNA-Ser	tRNA-Trp	tRNA-Ser	tRNA-Pro	tRNA-Pro	tRNA-Ser	tRNA-Asp		tRNA-Gly
tRNA-Arg		tRNA-Ile			tRNA-Pro	tRNA-Arg		tRNA-Pro					tRNA-Gly	tRNA-Pro	tRNA-Pro		tRNA-Ser	tRNA-Ser	tRNA-Pro	tRNA-Ile	tRNA-Pro			tRNA-Trp	tRNA-Ser		tRNA-Asp
tRNA-Ser		tRNA-Arg				tRNA-Ser							atp9				tRNA-Pro	tRNA-Pro		tRNA-Ser	tRNA-Thr			tRNA-Xle	tRNA-Sec		tRNA-Ser
tRNA-Pro		tRNA-Ser				tRNA-Pro							tRNA-Asp							tRNA-Pro				tRNA-Ser	tRNA-Ile		tRNA-Trp
		tRNA-Pro											tRNA-Ser											tRNA-Pro	tRNA-Ser		tRNA-Ile
													tRNA-Trp												tRNA-Pro		tRNA-Ser
													tRNA-Ile														tRNA-Pro
													tRNA-Ser
													tRNA-Pro
All mt genomes displayed have circulare topology and rnl was arbitrarily chosen as start position for the list.
Asterick (*) indicates reverse direction of transcription.
The ribosomal proteins S3 or S5 were not annotated in the available sequences for Aspergillus niger, Botryotinia fuckeliana, Didymella pinodes, Epichloe typhina, Peltigera dolichorrhiza, Pithomyces chartarum, and Stemphylium lycopersici, but were putatively identified by blastx analysis against the non-redundant protein database
Ribosomal RNAs were not annotated in the available sequences for Botryotinia fuckeliana and Epichloe typhina, but were putatiely identified by blastn analysis against the rnl and rns of other fungal mt genomes.
Hypothetical proteins and orfs were excluded
adjacent with no intergenic spacer
single bp overlap
rnl and rps3/rps5 - highlighted to show mt genomes in which rps does not occur as intronic orf in rnl
